# Supplementary material for: BayesPI-BAR: a new biophysical model for characterization of regulatory sequence variations
Source: Nucleic Acids Res. 2015 Jul 21;43(21):e147. doi: 10.1093/nar/gkv733 (PMC4666384; doi:10.1093/nar/gkv733)
Supplement: SUPPLEMENTARY DATA [file supp_gkv733_nar-01688-met-z-2015-File011.xlsx]

## Sheet: Andersen
	Name	Gene	TF or motif	Reference PubMed ID	dbSNP ID	HGMD ID	Nucleotide change	TF-binding site affected	Location	Disease / function
	AGTRL1_SP1|GAIN	APLNR	Sp1	17309882	rs9943582	CR072301	T -> C	Gain	Promoter	Brain infarction
	ITGA2_SP1|LOSS	ITGA2	Sp1	11313353	rs28095	CR015117	C -> T	Loss	Promoter	Reduced transcription
	NFKBIL1_USF1|LOSS	NFKBIL1	USF1	15473256	rs2071592	CR031477	A -> T	Loss	Promoter	Rheumatoid arthritis
	IRF2_IRF1|LOSS	IRF2	IRF1*	9054665			A -> C	Loss	Exon	Induced expression
	AFP_HNF-1_1|GAIN	AFP	HNF-1	14699509		CR042571	C -> A	Gain	Promoter	Hereditary persistence of alpha-fetoprotein
	AFP_HNF-1_2|GAIN	AFP	HNF-1	7684942		CR930871	G -> A	Gain	Promoter	Hereditary persistence of alpha-fetoprotein
	SP1_NFY|UNKNOWN	SP1	NF-Y	12513689			T -> G	Unknown	Promoter	Expression regulation
	ALOX15_SPI1|GAIN	ALOX15	SPI1	16320347	rs11568070	CR061329	C -> T	Gain	Promoter	Altered transcriptional activity
	CETP_SP1|UNKNOWN	CETP	Sp1	10669650	rs1800775	CR000229	C -> A	Unknown	Upstream	Higher HDL cholesterol level
	SFTPB_SP-1|GAIN	SFTPB	Sp1*	17071721	rs2077079	CR077669	T -> C	Gain	Exon	Increased promoter activity
	PTGS2_c-MYB|GAIN	PTGS2	c-MYB	16083713	rs689466	CR053506	T -> C	Gain	Upstream	Oesophageal cancer
	LIPC_USF|LOSS	LIPC	USF	11257263	rs1800588	CR971949	C -> T	Loss	Promoter	Lower hepatic lipase activity
	FTH1_NFY|UNKNOWN	FTH1	NF-Y	16797877	rs114778979	CR063405	C -> A	Unknown	Promoter	Reduced expression
	HOXB7_USF1|UNKNOWN	HOXB7	USF-1*	12697323			C -> G	Unknown	Promoter	Reduced expression
	FLT1_P53|GAIN	FLT1	p53	17242190	rs111458691	CR068643	G -> A	Gain	Upstream	Altered response to p53
	GPD2_NRF2|UNKNOWN	GPD2	NRF-2	10954707			G -> T	Unknown	Intron	Reduced promoter activity
	F9_HLF|UNKNOWN	F9	HLF	10073576			G -> T	Unknown	Promoter	Enhanced binding
	OPRM1_NFKB|UNKNOWN	OPRM1	NFkB	16843022		CR077384	G -> A	Unknown	Upstream	Reduced promoter activity
	FECH_SP1|LOSS	FECH	SP1	15850836			C -> G	Loss	Promoter	Erythropoietic protoporphyria
	TCOf1_YY1|LOSS	TCOF1	YY1	16102917	rs28372960	CR054286	C -> T	Loss	Promoter	Altered gene expression

## Sheet: Epstein
Name	Gene	TF or motif	Reference PubMed ID	dbSNP ID	HGMD ID	Nucleotide change	TF-binding site affected	Location	Disease / function
IRF6_AP-2alpha|LOSS	IRF6	AP-2alpha	18836445	rs642961	CR084879	A -> G	Loss	Upstream	Nonsyndromic cleft lip
HBB_CCAAT|UNKNOWN	HBB	CCAAT	21801233	rs281864518	CR118399	G -> A	Unknown	Promoter	Thalassaemia beta
HBB_CACCC_1|UNKNOWN	HBB	CACCC	2713503	rs63751208	CR890140	G -> A	Unknown	Promoter	Thalassaemia beta, silent
COL1A1_Sp1|UNKNOWN	COL1A1	Sp1	8841196	rs1800012	CR961723	C -> A	Unknown	Intron	Osteoporosis
SOX9_MSX1|UNKNOWN	SOX9	MSX1	19234473	rs78542003	CR091256	T -> C	Unknown	Upstream	Pierre Robin sequence
GP1BB_GATA-1|LOSS	GP1BB	GATA-1	8703016		CR961733	C -> G	Loss	Promoter	Bernard-Soulier syndrome
PKLR_GATA-A|LOSS	PKLR	GATA-1	11054094		HR971465	T -> C	Loss	Promoter	Pyruvate kinase deficiency
F9_HNF-4|UNKNOWN	F9	HNF-4	3416069		CR880075	T -> A	Unknown	Promoter	Haemophilia B
F9_C/EBP|LOSS	F9	C/EBP	23472758		CR995250	G -> C	Loss	Promoter	Haemophilia B
HBM_GATA-1|GAIN	HBM	GATA-1	16728641		CR062116	T -> C	Gain	Upstream	Thalassaemia alpha
HBB_CACCC_2|UNKNOWN	HBB	CACCC	1550780	rs33994806	CR920787	G -> T	Unknown	Promoter	Thalassaemia beta
HBB_CACCC_3|UNKNOWN	HBB	CACCC	1517101	rs33994806	CR920788	G -> C	Unknown	Promoter	Thalassaemia beta
HBB_CACCC_4|UNKNOWN	HBB	CACCC	1986379	rs33944208	CR920790	G -> T	Unknown	Promoter	Thalassaemia beta
HBB_CACCC_5|UNKNOWN	HBB	CACCC	6086605	rs33944208	CR840012	G -> A	Unknown	Promoter	Thalassaemia beta

## Sheet: Fredriksson
	Name	Gene	TF or motif	Reference PubMed ID	dbSNP ID	HGMD ID	Nucleotide change	TF-binding site affected	Location	Disease / function
	TERT_ETS|GAIN_1	TERT	ETS	25383969			G -> A	Gain	Promoter	Cancer
	TERT_ETS|GAIN_2	TERT	ETS	25383969			G -> A	Gain	Promoter	Cancer
	TERT_ETS|GAIN_3	TERT	ETS	25383969			G -> A	Gain	Promoter	Cancer
	TERT_ETS|GAIN_4	TERT	ETS	25383969			C -> T	Gain	Promoter	Cancer

## Sheet: HGMD
	Name	Gene	TF or motif	Reference PubMed ID	dbSNP ID	HGMD ID	Nucleotide change	TF-binding site affected	Location	Disease / function
	ADAMTS18_TEL2|GAIN	ADAMTS18	TEL2	19249006	rs16945612	CR093412	G -> A	Gain	Promoter	Bone mass, association with
	CDKN2B-AS1_STAT1|LOSS	CDKN2B-AS1	STAT1	21307941	rs10811656	CR111178	C -> T	Loss	Promoter	Coronary artery disease, association with
	CHGB_SRY|LOSS_YY1|LOSS	CHGB	SRY, YY1	20359597	rs236141	CR102186	A -> T	Loss	Promoter	Reduced transcriptional activity
	CHGB_c-FOS|LOSS	CHGB	c-FOS	20359597	rs236140	CR102185	A -> C	Loss	Promoter	Reduced transcriptional activity
	CHRNA3_Oct-1|LOSS	CHRNA3	Oct-1	19491260	rs6495309	CR093683	A -> G	Loss	Promoter	Lung cancer, increased risk, association with
	FABP4_C/EBP|LOSS	FABP4	C/EBP	16641093	rs77878271	CR066326	T -> C	Loss	Promoter	Hypertriglyceridaemia, reduced risk, association with
	FAS_c-Rel|GAIN	FAS	c-Rel	18685642	rs7901656	CR087848	T -> C	Gain	Promoter	Cystic fibrosis severity, association with
	FMO1_YY1|LOSS	FMO1	YY1	12829732	rs12720462	CR035992	C -> A	Loss	Promoter	Reduced promoter activity
	FOXE1_MYF-5|LOSS	FOXE1	MYF-5	19192046	rs111846096	CR090790	C -> G	Loss	Promoter	Cleft palate, non-syndromic
	FOXE1_USF1|GAIN_USF2|GAIN	FOXE1	USF1, USF2	19730683	rs1867277	CR095675	G -> A	Gain	Promoter	Thyroid cancer susceptibility, association with
	FZD1_Egr1|GAIN	FZD1	Egr1	18715140	rs2232158	CR093841	G -> C	Gain	Promoter	Bone mineral density, association with
	GFI1B_Oct-1|LOSS	GFI1B	Oct-1	20143233	rs74866944	CR103987	T -> C	Loss	Promoter	Haematological disease
	GFI1B_GATA-1|LOSS	GFI1B	GATA-1	20143233	rs553823091	CR103986	A -> G	Loss	Promoter	Haematological disease
	GSTM1_AP-2-alpha|LOSS	GSTM1	AP-2-alpha	19228880	rs412543	CR093100	C -> G	Loss	Promoter	Breast cancer, reduced risk, association with
	HBG2_GATA-1|LOSS	HBG2	GATA-1	18443038		CR083281	T -> G	Loss	Promoter	Increased promoter activity
	IGF1_C/EBP-delta|LOSS	IGF1	C/EBP-delta	19103645	rs35767	CR086324	C -> T	Loss	Promoter	IgF1 levels, association with
	IL18_OCT-1|GAIN	IL18	OCT-1	19584085	rs360719	CR095443	T -> C	Gain	Promoter	Systemic lupus erythematosus, association with
	IL4_Oct-1|LOSS	IL4	Oct-1	19804407	rs2070874	CR068466	C -> T	Loss	Promoter	Bronchial asthma, association with
	LEP_Sp1|GAIN	LEP	Sp1	19408304	rs7799039	CR024463	G -> A	Gain	Promoter	Increased transcription
	MPZ_SOX10|LOSS	MPZ	SOX10	21179557		CR108808	T -> A	Loss	Promoter	Decreased enhancer activity
	MYC_TCF4|GAIN_beta-catenin|GAIN	MYC	TCF4, beta-catenin	20065031	rs6983267	CR078267	T -> G	Gain	Promoter	Colorectal and prostate cancer, association with
	PVT1_YY1|LOSS	PVT1	YY1	21814516	rs378854	CR116476	T -> C	Loss	Promoter	Prostate cancer risk, association with
	SIRT1_p53|LOSS	SIRT1	p53	20693263	rs3758391	CR106742	T -> C	Loss	Promoter	Reduced nutrient-withdrawal activation
	SLC47A1_Sp1|LOSS	SLC47A1	Sp1	17855482	rs72466470	CR078266	G -> A	Loss	Promoter	Reduced promoter activity
	SLC7A1_Sp1|LOSS	SLC7A1	Sp1	19067360	rs41318021	CR071290	C -> T	Loss	Promoter	Hypertension, association with
	SORT1_C/EBP|GAIN	SORT1	C/EBP	20686566	rs12740374	CR105220	C -> A	Gain	Promoter	LDL-cholesterol levels, association with
	TMPRSS2_AR|LOSS	TMPRSS2	AR	24109594	rs8134378	CR1312801	C -> T	Loss	Promoter	Reduced androgen receptor binding
	UGT1A7_TBP|LOSS	UGT1A7	TBP	15716465	rs7586110	CR057794	T -> G	Loss	Promoter	Reduced promoter activity
	UGT2B17_FOXA1|GAIN	UGT2B17	FOXA1	20628005	rs59678213	CR109409	G -> A	Gain	Promoter	Increased expression
